# Supplementary material for: Tibial Anterior Cruciate Ligament Avulsion Fractures in Pediatric and Adult Populations: A Systematic Literature Review
Source: J Clin Med. 2025 Sep 7;14(17):6316. doi: 10.3390/jcm14176316 (PMC12429662; doi:10.3390/jcm14176316)
Supplement: Supplementary file 1 [file jcm-14-06316-s001.zip]

Archive with 1 entries (1 files):
- jcm-3801358-supplementary.pdf
